# Supplementary material for: Functional Carbohydrate-Active Enzymes Acquired by Horizontal Gene Transfer from Plants in the Whitefly Bemisia tabaci
Source: Genome Biol Evol. 2025 Jan 25;17(2):evaf012. doi: 10.1093/gbe/evaf012 (PMC11800479; doi:10.1093/gbe/evaf012)
Supplement: evaf012_Supplementary_Data [file evaf012_supplementary_data.zip]

Archive with 2 entries (2 files):
- Colinet 2024 GBE - Supplementary Figures.pdf
- Colinet 2024 GBE - Supplementary Tables.pdf
